# Supplementary material for: What about Current Diversity of Mycolactone-Producing Mycobacteria? Implication for the Diagnosis and Treatment of Buruli Ulcer
Source: Int J Mol Sci. 2023 Sep 6;24(18):13727. doi: 10.3390/ijms241813727 (PMC10531242; doi:10.3390/ijms241813727)
Supplement: Supplementary file 1 [file ijms-24-13727-s001.zip]

Archive with 2 entries (2 files):
- Supplementary Figures.pdf
- Supplementary.xlsx
